# Supplementary material for: The Invasion of Alien Populations of Solanum elaeagnifolium in Two Mediterranean Habitats Modifies the Soil Communities in Different Ways
Source: Plants (Basel). 2023 May 31;12(11):2193. doi: 10.3390/plants12112193 (PMC10255462; doi:10.3390/plants12112193)
Supplement: Supplementary file 1 [file plants-12-02193-s001.zip]

Archive with 1 entries (1 files):
- plants-2409719-supplementary.pdf
